# Supplementary material for: Evaluation of Cell-Free Synthesized Human Channel Proteins for In Vitro Channel Research
Source: Membranes (Basel). 2022 Dec 30;13(1):48. doi: 10.3390/membranes13010048 (PMC9861611; doi:10.3390/membranes13010048)
Supplement: Supplementary file 1 [file membranes-13-00048-s001.zip]

Archive with 12 entries (11 files):
- Supplementary files/
- __MACOSX/._Supplementary files
- Supplementary files/Fig S2.pdf
- __MACOSX/Supplementary files/._Fig S2.pdf
- Supplementary files/Fig S1.pdf
- __MACOSX/Supplementary files/._Fig S1.pdf
- Supplementary files/.DS_Store
- __MACOSX/Supplementary files/._.DS_Store
- Supplementary files/Table S2.pdf
- __MACOSX/Supplementary files/._Table S2.pdf
- Supplementary files/Table S1_revised.xlsx
- __MACOSX/Supplementary files/._Table S1_revised.xlsx
